# Supplementary material for: Association Between Vitamin D Insufficiency and Impaired Bone Density Among Adolescents With Perinatally Acquired HIV Infection
Source: Open Forum Infect Dis. 2024 Sep 19;11(9):ofae442. doi: 10.1093/ofid/ofae442 (PMC11411771; doi:10.1093/ofid/ofae442)
Supplement: ofae442_Supplementary_Data [file ofae442_supplementary_data.zip]

Archive with 2 entries (2 files):
- Supp Fig 1.tif
- Vitality baseline supplementary tables.docx
